# Supplementary material for: Continuous Processing Strategies for Amorphous Solid Dispersions of Itraconazole: Impact of Polymer Selection and Manufacturing Techniques
Source: Pharmaceutics. 2025 Aug 22;17(9):1090. doi: 10.3390/pharmaceutics17091090 (PMC12473836; doi:10.3390/pharmaceutics17091090)
Supplement: Supplementary file 1 [file pharmaceutics-17-01090-s001.zip]

Archive with 1 entries (1 files):
- pharmaceutics-3784420-supplementary.pdf
